# Supplementary material for: Medical Food Assessment Using a Smartphone App With Continuous Glucose Monitoring Sensors: Proof-of-Concept Study
Source: JMIR Form Res. 2021 Mar 4;5(3):e20175. doi: 10.2196/20175 (PMC7974765; doi:10.2196/20175)
Supplement: Multimedia Appendix 4 [file formative_v5i3e20175_app4.xls]

## Sheet: Sheet 1
Multimedia Appendix 4
Period	Subject 1	Subject 2	Subject 3	Subject 4	Subject 5	Subject 6
Baseline	4	4	3	4	3	4
Period 1	14	14	14	17	17	13
Washout 1	4	3	4	6	5	4
Period 2	14	17	14	15	14	15
Washout 2	5	4	4	2	2	5
