# Supplementary material for: Medical Food Assessment Using a Smartphone App With Continuous Glucose Monitoring Sensors: Proof-of-Concept Study
Source: JMIR Form Res. 2021 Mar 4;5(3):e20175. doi: 10.2196/20175 (PMC7974765; doi:10.2196/20175)
Supplement: Multimedia Appendix 7 [file formative_v5i3e20175_app7.xls]

## Sheet: Table S2
Multimedia Appendix 7
Blind_ID	time_of_lowest	lowest	duration
Subject 1	02:18	63.1	60
Subject 3	01:53	55.8	15
Subject 4	03:17	53.7	137
Subject 6	00:20	69	15
Subject 1	13:6	69.4	15
Subject 2	02:13	53.7	45
Subject 3	02:23	54.9	61
Subject 4	05:49	51.9	121
Subject 5	01:19	60.9	90
Subject 1	14:37	61	120
Subject 2	03:29	53.7	45
Subject 3	06:9	55.8	30
Subject 5	05:5	57.7	60
Subject 2	04:14	54.4	46
Subject 4	23:46	55.6	60
Subject 5	06:6	62.4	31
Subject 1	22:38	61.6	76
Subject 4	01:17	52.9	121
Subject 5	07:36	63.2	60
Subject 1	01:39	61.5	60
Subject 2	01:11	52.3	121
Subject 3	06:53	57.1	30
Subject 4	04:4	54.7	91
Subject 5	09:37	58.1	136
Subject 1	04:40	61.2	210
Subject 2	03:11	53	15
Subject 4	05:5	54.5	15
Subject 6	06:29	64.4	15
Subject 1	07:41	67.5	45
Subject 2	04:57	52.9	60
Subject 3	05:17	64.6	30
Subject 5	13:38	66.3	31
Subject 1	09:11	61	30
Subject 2	05:58	52.6	121
Subject 5	15:23	61.3	15
Subject 6	02:51	61.3	30
Subject 1	10:57	67.7	30
Subject 2	12:59	65.4	30
Subject 4	22:32	63.9	15
Subject 5	16:9	61.5	30
Subject 6	03:21	66.6	15
Subject 1	13:43	62	15
Subject 2	14:45	65	15
Subject 3	05:35	60	15
Subject 4	01:4	59.8	122
Subject 5	17:9	62.7	60
Subject 1	23:30	66.4	15
Subject 3	08:20	53.8	30
Subject 4	02:35	52.6	61
Subject 5	22:25	62.9	60
Subject 6	03:16	67.3	15
Subject 1	03:46	63.6	30
Subject 4	05:22	60.9	121
Subject 5	08:27	57.8	15
Subject 6	04:1	65.9	15
Subject 2	00:33	53.5	75
Subject 3	02:7	63.3	15
Subject 4	00:51	68.6	15
Subject 6	05:1	62.6	75
Subject 1	21:27	65.4	15
Subject 2	03:34	63.4	15
Subject 4	02:22	69.3	15
Subject 1	00:42	68.3	16
Subject 2	05:20	67.8	15
Subject 5	05:34	67	15
Subject 1	05:28	67	15
Subject 4	04:23	65.8	15
Subject 5	06:49	62.2	15
Subject 2	01:47	64	45
Subject 4	05:54	54.1	76
Subject 1	10:34	66.9	30
Subject 2	09:18	63.4	30
Subject 3	01:39	52.6	363
Subject 4	04:23	64.2	31
Subject 5	05:58	61.1	30
Subject 2	11:33	67	45
Subject 3	07:57	56.6	76
Subject 5	06:43	65.2	16
Subject 2	15:19	63.6	91
Subject 4	00:53	51.6	167
Subject 5	07:59	64.2	45
Subject 1	00:57	67.4	15
Subject 2	17:18	69.2	30
Subject 3	19:1	53.4	135
Subject 4	04:10	54.8	45
Subject 5	06:15	63.2	46
Subject 3	21:47	63.6	15
Subject 4	05:26	55.7	31
Subject 5	07:30	67.6	15
Subject 2	03:4	64.6	15
Subject 3	23:18	59.7	30
Subject 3	01:19	58.7	106
Subject 4	22:7	63.9	30
Subject 3	03:19	53.2	60
Subject 4	00:39	62.3	45
Subject 3	04:35	51.8	15
Subject 4	02:25	54.9	91
Subject 3	06:21	51.8	91
Subject 4	03:23	68.4	15
Subject 4	00:17	64.5	45
Subject 4	01:47	58.6	15
Subject 4	04:17	56.7	150
Subject 3	03:38	63.3	15
Subject 4	04:13	57.5	60
Subject 4	03:16	56.3	135
Subject 4	06:2	64.1	15
Subject 4	06:5	60.8	16
Subject 4	00:37	65.8	15
Subject 4	02:37	58.5	30
Subject 4	03:11	66	31
Subject 4	04:11	69.4	15
Subject 4	02:20	67.4	15
Subject 4	00:1	65.2	15
Subject 4	02:46	67.2	30
Subject 4	23:44	66	151
Subject 4	06:15	68.6	15
Subject 4	05:23	65.5	46
Subject 4	02:59	68.1	30
Subject 4	02:28	62.6	15
Subject 4	04:29	67.3	30
Subject 4	05:29	67.3	30
Subject 4	23:27	68.9	15
