# Supplementary material for: Medical Food Assessment Using a Smartphone App With Continuous Glucose Monitoring Sensors: Proof-of-Concept Study
Source: JMIR Form Res. 2021 Mar 4;5(3):e20175. doi: 10.2196/20175 (PMC7974765; doi:10.2196/20175)
Supplement: Multimedia Appendix 8 [file formative_v5i3e20175_app8.xls]

## Sheet: Sheet 1
Multimedia Appendix 8
Subjects	% of time with >= 140	% of time with <= 70	Average within-day sd of glucose levels	between-day sd of average daily glucose levels
Subject 1	3.26	2.44	15.83	6.74
Subject 2	2.34	2.34	12.28	9.06
Subject 3	1.54	3.25	14.27	9.32
Subject 4	2.58	6.5	17.26	4.35
Subject 5	0.59	2.2	11.58	6.35
Subject 6	0.27	0.91	12.03	5.35
