# Supplementary material for: Medical Food Assessment Using a Smartphone App With Continuous Glucose Monitoring Sensors: Proof-of-Concept Study
Source: JMIR Form Res. 2021 Mar 4;5(3):e20175. doi: 10.2196/20175 (PMC7974765; doi:10.2196/20175)
Supplement: Multimedia Appendix 10 [file formative_v5i3e20175_app10.xls]

## Sheet: Sheet 1
Multimedia Appendix 10
Subject	Label	Period	Baseline	Endpoint
Subject 1	Treatment	1	2084.2	870.3
Subject 1	Placebo	2	1244.6	1023
Subject 2	Placebo	1	3931.8	5240.9
Subject 2	Treatment	2	4920.4	3942.3
Subject 3	Treatment	1	737	2335.3
Subject 3	Placebo	2	1162.1	2189.2
Subject 4	Placebo	1	1557.6	1985.3
Subject 4	Treatment	2	2997	2064
Subject 5	Treatment	1	834.8	1387.6
Subject 5	Placebo	2	834.3	937.1
Subject 6	Placebo	1	265.3	1300.4
Subject 6	Treatment	2	-226.3	1456.9
